# Supplementary material for: Cytokine-driven PANoptosis of alveolar macrophages mediated by STAT1 underlies acute lung injury in hypervirulent Klebsiella pneumoniae infection
Source: mBio. 2026 Mar 24;17(5):e03958-25. doi: 10.1128/mbio.03958-25 (PMC13170300; doi:10.1128/mbio.03958-25)
Supplement: Table S1 — Genes associated with positive regulation of programmed cell death revealed by RNA-Seq. [file mbio.03958-25-s0002.xlsx]

## Sheet: Table S1
Table S1. 67 genes were associated with positive regulation of programmed cell death revealed by RNA-Seq.
gene_name	WT_Kp	WT	log2FoldChange	pvalue	KO_Kp	WT_Kp	log2FoldChange	pvalue
Arg1	2453.76	6.22326	8.62999	4.9361e-135	203.379	2222.75	-3.45047	4.14914e-12
Bnip3	10989.7	274.656	5.32266	0	4894.75	9953.78	-1.02404	1.5523e-06
Tspo	14428.1	5063.85	1.51061	7.58502e-12	5855.4	13068.1	-1.15802	1.29264e-76
Casp1	21727	4334.77	2.32547	8.58558e-63	2813.61	19678.2	-2.80596	2.88932e-284
Casp4	13450.1	869.673	3.95097	2.46118e-157	1736.51	12182.1	-2.81058	5.25215e-308
Casp7	7072.14	648.548	3.44735	8.10049e-144	2085.33	6405.55	-1.61892	1.22881e-145
Casp8	7742.47	1835.62	2.07644	2.6267e-56	1883.68	7012.75	-1.89618	9.41301e-195
Cdk5r1	146.718	34.3791	2.08848	4.61937e-12	37.3146	132.887	-1.83102	1.82358e-10
Cflar	32807.5	3438.88	3.25389	4.74264e-61	14350.5	29717.1	-1.05022	1.62668e-84
Socs1	1730.02	118.185	3.87402	1.01797e-90	630.98	1566.92	-1.31224	3.82078e-45
Cxcr3	141.882	57.0908	1.31147	1.38666e-06	36.3263	128.514	-1.82268	1.80332e-08
Ctsh	27951.4	13581.3	1.0413	4.3567e-11	7918.36	25316.1	-1.67665	2.20669e-119
Daxx	10460.9	1688.91	2.63093	4.2238e-83	1491.45	9475.19	-2.66763	0
Ddit3	3265.75	949.46	1.78236	1.28063e-21	580.062	2958.04	-2.34997	1.92948e-171
Egr1	217.627	87.4475	1.31256	2.87999e-08	41.8999	197.108	-2.23145	1.22906e-17
Fap	87.635	13.1872	2.73465	3.95059e-11	5.89813	79.3693	-3.74554	1.0853e-11
Gch1	10092.9	1126.35	3.16389	5.61201e-64	4303.35	9140.8	-1.08687	2.9348e-42
Nr3c1	10592.6	3542.68	1.58006	1.38861e-20	4253.28	9594.78	-1.17368	3.46001e-55
H2-M3	4013.88	1115.16	1.8479	8.63209e-24	916.348	3635.38	-1.98797	4.15752e-122
Dnaja1	16822.7	5159.18	1.70524	2.75617e-33	7294.56	15236.7	-1.06266	3.96387e-72
Ido1	129.1	0.516187	7.85482	4.58039e-12	1.25518	116.869	-6.54426	3.82668e-15
Ifnb1	76.0988	0	8.93226	9.64716e-13	20.0038	68.926	-1.78379	3.33773e-05
Il10	3116.42	20.2237	7.26559	3.79694e-145	54.6953	2822.37	-5.69286	4.45211e-306
Il12b	11271.2	3.18011	11.8277	1.97055e-144	2499.16	10208.1	-2.03047	3.39058e-154
Il18	310.297	97.2735	1.67171	1.52043e-11	60.6481	281.037	-2.21237	7.84016e-24
Irf1	15367.7	2396.16	2.68105	2.27835e-46	1407.5	13920.8	-3.30568	8.08308e-285
Cd47	17047.3	6058.44	1.49248	2.72021e-40	6545.97	15440.6	-1.23804	5.55269e-89
Jak3	1130.45	441.598	1.35584	4.9347e-19	399.145	1024.03	-1.35951	1.141e-27
Lcn2	22616.6	35.1491	9.34849	7.92069e-293	3390.25	20485.6	-2.59514	0
Gadd45b	16695.9	2429.05	2.78116	8.5731e-55	2685.7	15121.7	-2.49334	0
Nos2	156773	5.34186	14.9104	0	18924.2	142016	-2.90775	1.54034e-22
Pml	5969.81	1040.1	2.52058	1.40806e-60	922.087	5407.34	-2.55219	0
Eif2ak2	12088.3	1167.25	3.37212	6.95309e-54	916.745	10949.3	-3.57837	0
Dusp1	14273.6	2064.09	2.78961	1.45394e-113	3814.04	12928.4	-1.76117	1.2404e-88
S100a8	4817.68	122.928	5.29137	2.92367e-180	1000.01	4363.27	-2.12576	1.03069e-123
Ccl12	583.002	2.81017	7.69423	1.13589e-49	5.57442	527.956	-6.56244	2.00875e-09
Tgm2	23098.5	985.028	4.55125	2.56581e-235	4348.85	20921.1	-2.26637	2.77453e-203
Thbs1	56036.6	829.604	6.07731	2.59534e-151	7864.88	50754.7	-2.69005	1.78831e-52
Traf2	3744.02	894.382	2.06595	6.13534e-38	1565.91	3391.18	-1.11463	1.36656e-60
Tnfsf10	1802.83	12.6	7.15611	4.53716e-09	1.91029	1632.79	-9.7612	3.02594e-59
Ube2m	12812.5	4246.58	1.59324	1.40632e-15	5298.13	11604.8	-1.13124	8.53605e-68
Map2k4	5086.37	2165.6	1.23177	1.15219e-20	2095.1	4606.98	-1.13694	4.02444e-51
Klrk1	284.563	5.9456	5.58573	1.64363e-41	0.612812	257.752	-8.68232	1.12761e-16
Tnfsf14	303.866	22.7611	3.74795	5.97039e-41	31.6787	275.209	-3.12108	1.80559e-37
Plagl2	6349.07	1959.37	1.6959	1.7782e-16	2555.67	5751.17	-1.1702	3.67866e-64
Nupr1	2658.2	105.924	4.65048	5.46502e-116	662.458	2407.6	-1.86182	1.3436e-100
Rybp	1634.38	577.799	1.49996	7.88296e-10	549.562	1480.3	-1.4313	8.10896e-38
Ripk3	1775.95	370.505	2.26155	1.4289e-34	475.169	1608.44	-1.75971	1.45466e-53
Pmaip1	1775.71	286.049	2.63308	1.42185e-42	616.56	1608.24	-1.38342	5.157e-44
Cd274	95249.6	3910.03	4.60635	1.3286e-91	12586.7	86276.9	-2.77709	0
Rapgef2	9503.23	728.346	3.7054	5.95274e-87	2089.37	8608.33	-2.04273	3.05009e-21
Hcar2	15523.7	16.196	9.91575	0	4993.73	14060	-1.49354	6.65484e-70
Akap12	139.444	12.7437	3.4591	6.96191e-20	11.5276	126.285	-3.45138	1.4601e-18
Nod1	4393.8	785.229	2.48389	2.77499e-76	644.356	3980.17	-2.62669	2.38652e-196
Sp110	6432.33	1048.02	2.61767	1.89208e-80	122.346	5825.91	-5.57239	2.3417e-125
Tlr3	3823.35	349.804	3.44876	2.97842e-59	154.318	3462.95	-4.48831	0
Ripk2	2498.51	536.063	2.22067	1.57498e-52	949.636	2262.94	-1.25306	1.44195e-36
Plekhn1	4666.24	1472.5	1.66361	3.88793e-32	1711.17	4226.75	-1.30455	1.43434e-52
Pde5a	1660.59	95.3369	4.12076	2.33008e-131	726.397	1504.17	-1.05036	5.7459e-29
Emilin2	11960.6	3176.7	1.91274	1.37454e-52	2935.76	10834.3	-1.88407	1.99998e-113
Il19	421.213	0.258094	10.4401	1.23034e-17	3.79102	381.382	-6.66451	1.48984e-42
Htra4	117.54	8.09498	3.837	9.9259e-11	16.8611	106.45	-2.65397	1.06726e-12
Kdr	3170.52	896.281	1.82266	2.83532e-21	116.07	2871.66	-4.62974	0
Axl	15083.2	4878.67	1.62845	7.66035e-50	2033.18	13662	-2.74809	2.92007e-294
Clcf1	519.609	89.3018	2.54338	3.4789e-28	207.943	470.626	-1.18128	7.16219e-14
Grina	46817.3	9161.17	2.35346	2.81353e-86	15828.6	42405.8	-1.42169	1.3363e-191
Tmbim4	9411.74	2985.06	1.65677	2.28465e-19	3982.04	8524.49	-1.09799	4.80482e-60
